# Supplementary material for: Epidemiology of the Rhinovirus (RV) in African and Southeast Asian Children: A Case-Control Pneumonia Etiology Study
Source: Viruses. 2021 Jun 27;13(7):1249. doi: 10.3390/v13071249 (PMC8310211; doi:10.3390/v13071249)
Supplement: Supplementary file 1 [file viruses-13-01249-s001.zip]

Archive with 1 entries (1 files):
- viruses-1238670-supplementary.pdf
